# Supplementary material for: Co-Immunoprecipitation-Coupled Mass Spectrometry Analysis of Zyxin’s Interactome and Phosphosites in Early Xenopus laevis Development
Source: Int J Mol Sci. 2026 Jan 11;27(2):738. doi: 10.3390/ijms27020738 (PMC12841194; doi:10.3390/ijms27020738)
Supplement: Supplementary file 1 [file ijms-27-00738-s001.zip]

Archive with 1 entries (1 files):
- ijms-4036423-supplementary.pdf
